# Supplementary material for: Nociceptin Increases Antioxidant Expression in the Kidney, Liver and Brain of Diabetic Rats
Source: Biology (Basel). 2021 Jul 3;10(7):621. doi: 10.3390/biology10070621 (PMC8301093; doi:10.3390/biology10070621)
Supplement: Supplementary file 1 [file biology-10-00621-s001.zip]

Archive with 1 entries (1 files):
- biology-1216022-SI.pdf
